# Supplementary material for: Drought-Tolerance QTLs Associated with Grain Yield and Related Traits in Spring Bread Wheat
Source: Plants (Basel). 2022 Apr 4;11(7):986. doi: 10.3390/plants11070986 (PMC9002858; doi:10.3390/plants11070986)
Supplement: Supplementary file 1 [file plants-11-00986-s001.zip]

Archive with 1 entries (1 files):
- plants-1580659-supplementary.pdf
